# Supplementary material for: Pumpkin CmoDREB2A enhances salt tolerance of grafted cucumber through interaction with CmoNAC1 to regulate H2O2 and ABA signaling and K+/Na+ homeostasis
Source: Hortic Res. 2024 Feb 28;11(5):uhae057. doi: 10.1093/hr/uhae057 (PMC11077054; doi:10.1093/hr/uhae057)
Supplement: Web_Material_uhae057 [file web_material_uhae057.zip]

Archive with 1 entries (1 files):
- Supplementary File for Review .pptx
